# Supplementary material for: Dataset of breast ultrasound images
Source: Data Brief. 2019 Nov 21;28:104863. doi: 10.1016/j.dib.2019.104863 (PMC6906728; doi:10.1016/j.dib.2019.104863)
Supplement: Multimedia component 1 [file mmc1.zip]

Archive with 7 entries (7 files):
- confilct_of_interset_statement.pdf
- confilct_of_interset_statement_1.png
- confilct_of_interset_statement_2.png
- Ethical Committee V2.pdf
- Ethical Committee V2.png
- Informed consent statement.png
- Baheya_publication_acceptance.png
