# Supplementary material for: Dataset of breast ultrasound images
Source: Data Brief. 2019 Nov 21;28:104863. doi: 10.1016/j.dib.2019.104863 (PMC6906728; doi:10.1016/j.dib.2019.104863)
Supplement: Multimedia component 2 [file mmc2.zip]

Archive with 1 entries (1 files):
- dib_104863_freehand_image_masking_Matlab.m
